# Supplementary material for: Uncovering the Anti-Angiogenic Mechanisms of Centella asiatica via Network Pharmacology and Experimental Validation
Source: Molecules. 2024 Jan 11;29(2):362. doi: 10.3390/molecules29020362 (PMC10821292; doi:10.3390/molecules29020362)
Supplement: Supplementary file 1 [file molecules-29-00362-s001.zip]

Archive with 1 entries (1 files):
- molecules-2810655-supplementary.pdf
